# Supplementary material for: Evaluation of changes to the Rickettsia rickettsii transcriptome during mammalian infection
Source: PLoS One. 2017 Aug 23;12(8):e0182290. doi: 10.1371/journal.pone.0182290 (PMC5568294; doi:10.1371/journal.pone.0182290)
Supplement: S4 Table — (XLSX) [file pone.0182290.s005.xlsx]

## Sheet: Sheet1
S4 Table. In vivo expression (RPKM), fold change (log2(in vivo / in vitro)), and significance (padj) for all R. rickettsii protein encoding genes.
Locus	Average in vivo RPKM	log2 Fold Change	padj (BH adjusted p)
A1G_00005	140.872	2.16024	0.0199992
A1G_00010	113.291	-3.68351	2.19487e-05
A1G_00015	107.249	-2.4082	0.00100916
A1G_00020	221.466	0.145249	0.880591
A1G_00025	73.5988	2.20916	0.000142954
A1G_00030	146.887	-0.730283	0.334872
A1G_00035	64.621	-0.726189	0.191546
A1G_00040	130.335	-1.12607	0.138795
A1G_00045	1033.1	1.48912	0.0855268
A1G_00050	131.244	1.46299	0.36562
A1G_00055	60.5655	-0.928324	0.59627
A1G_00060	9.45429	1.30442	NA
A1G_00065	0	-0.221322	NA
A1G_00070	1767.39	5.12751	9.05011e-10
A1G_00075	89.1709	0.632706	0.516742
A1G_00080	3027.89	3.58765	1.04763e-05
A1G_00085	221.083	2.38797	0.000515016
A1G_00090	0	-2.06747	0.358081
A1G_00095	22.744	1.57339	0.414826
A1G_00100	61.6611	2.27203	0.00940079
A1G_00105	11635.5	7.57356	1.25112e-16
A1G_00110	82.4918	3.41185	0.0617051
A1G_00115	46.3819	0.656855	0.731867
A1G_00120	289.849	4.69479	3.63861e-05
A1G_00125	0	NA	NA
A1G_00130	124.603	-1.24428	6.42179e-06
A1G_00135	16.9298	-1.6074	0.303093
A1G_00140	0	-0.227178	NA
A1G_00145	51.5661	0.449823	0.668159
A1G_00150	31.5597	1.83597	0.256614
A1G_00155	65.6221	-0.169457	0.927336
A1G_00160	195.836	0.442881	0.431997
A1G_00165	340.678	-0.392458	0.738532
A1G_00170	54.8349	-3.94056	0.00302406
A1G_00175	201.071	-0.192534	0.728502
A1G_00180	88.2209	-3.90446	7.66735e-06
A1G_00185	188.542	-0.874112	0.0188338
A1G_00190	575.278	-1.97307	3.98617e-05
A1G_00195	160.057	1.1573	0.0291743
A1G_00200	128.737	-2.38598	0.00960516
A1G_00205	117.703	1.68373	0.00584456
A1G_00210	126.008	1.81446	0.0826176
A1G_00215	222.572	3.99263	0.000557748
A1G_00220	0	0.298441	NA
A1G_00225	108.88	2.08851	0.0017902
A1G_00230	211.228	-1.67908	0.000277084
A1G_00235	50.0865	3.65836	0.050914
A1G_00240	11.03	2.07927	0.198187
A1G_00245	0	0.445339	NA
A1G_00250	10.476	1.63945	0.420621
A1G_00255	0	-0.893015	NA
A1G_00260	0	NA	NA
A1G_00265	25.6423	0.443192	0.60349
A1G_00270	10.5863	-3.93715	0.000150809
A1G_00275	147.641	0.638234	0.346041
A1G_00280	50.5454	5.5896	0.00710466
A1G_00285	119.543	-1.54875	0.0139372
A1G_00290	100.632	-3.23261	0.00200591
A1G_00295	542.307	-0.529024	0.579142
A1G_00300	115.917	-0.00719515	0.987507
A1G_00305	40.4353	-0.976018	0.460749
A1G_00310	0	-2.30263	NA
A1G_00315	18.2855	0.0912423	0.960595
A1G_00330	0	-3.22646	0.1312
A1G_00335	116.027	-1.2669	0.2897
A1G_00350	31.6513	-0.374974	0.84538
A1G_00355	70.2271	-2.51949	0.0809097
A1G_00380	1101.33	1.04022	0.177016
A1G_00385	462.795	0.762651	0.520083
A1G_00390	202.15	1.37266	0.0047455
A1G_00395	150.33	-4.30532	1.92484e-18
A1G_00400	974.877	2.47304	0.00888162
A1G_00405	5.96705	-4.56348	0.000465714
A1G_00410	0	-5.75861	0.00280732
A1G_00415	242.313	-1.47304	0.0111277
A1G_00420	278.914	0.718499	0.0353516
A1G_00425	388.992	-0.529836	0.421795
A1G_00430	60.6507	-1.53368	0.335748
A1G_00435	369.727	0.389974	0.703849
A1G_00440	161.445	-0.970968	0.0708236
A1G_00445	215.123	-0.195497	0.866038
A1G_00450	718.183	2.58931	0.0113341
A1G_00455	51.5979	-0.531454	0.491125
A1G_00460	22.0639	-0.714928	0.507239
A1G_00465	0	-0.0572526	NA
A1G_00470	1707.75	4.66257	3.92809e-07
A1G_00475	148.226	1.0973	0.00484996
A1G_00480	89.4476	-0.334851	0.732211
A1G_00485	84.1918	-0.359103	0.632802
A1G_00490	0	-6.36296	0.000774042
A1G_00505	0	-0.807003	NA
A1G_00510	151.133	1.28444	0.0470836
A1G_00515	179.836	-0.813528	0.0958694
A1G_00520	120.04	0.830976	0.0845574
A1G_00525	130.553	-0.0801418	0.889558
A1G_00530	282.5	2.15447	1.34619e-09
A1G_00535	122.704	-0.479893	0.495212
A1G_00540	38.0452	-2.22751	0.00503738
A1G_00545	86.1518	-2.11852	0.00174159
A1G_00550	174.828	-0.854761	0.0448552
A1G_00555	75.5273	-1.34381	0.276791
A1G_00560	69.8234	-1.79954	0.0035139
A1G_00565	96.9049	-2.79711	0.0466678
A1G_00570	100.658	-0.534545	0.7054
A1G_00575	22.1771	-1.46756	0.128867
A1G_00580	186.402	-4.88696	NA
A1G_00585	249.621	1.21586	0.0642987
A1G_00590	154.747	0.263382	0.764162
A1G_00595	223.126	2.1862	0.0112168
A1G_00600	0	0.534236	NA
A1G_00605	35.6463	-5.83033	1.66426e-28
A1G_00610	124.757	-0.0401871	0.943098
A1G_00615	99.8285	-1.4839	0.125171
A1G_00620	217.754	-1.79662	0.000636192
A1G_00625	214.418	-0.115205	0.824742
A1G_00630	591.464	0.206773	0.834247
A1G_00635	129.658	0.250004	0.678213
A1G_00640	85.7157	-3.48331	4.80606e-08
A1G_00645	87.2246	1.66206	0.0199992
A1G_00650	593.177	4.05097	2.17208e-23
A1G_00655	326.724	1.92866	0.164757
A1G_00660	85.6213	0.368264	0.782173
A1G_00665	81.9165	-2.43507	0.0290178
A1G_00670	208.657	1.10679	0.102318
A1G_00675	123.993	0.906259	0.069464
A1G_00680	865.307	0.581636	0.554234
A1G_00685	156.404	-1.815	0.00245261
A1G_00690	16.7995	1.51839	0.298119
A1G_00695	0	NA	NA
A1G_00700	98.4036	2.50756	1.04067e-05
A1G_00705	3.32411	-0.913812	0.584789
A1G_00710	5180.32	5.77197	2.602e-11
A1G_00715	39.708	-1.80734	0.0585575
A1G_00720	149.333	-1.17388	0.0537908
A1G_00725	63.499	-3.47315	9.016e-06
A1G_00730	137.147	-1.35315	0.0118041
A1G_00735	0	-0.949607	NA
A1G_00740	0	-0.145244	NA
A1G_00745	0	-1.7256	NA
A1G_00750	103.187	-0.663028	0.287171
A1G_00755	151.533	-1.20941	0.00384487
A1G_00760	484.741	2.73016	0.000914614
A1G_00765	328.585	1.3971	0.141172
A1G_00770	7.34088	2.07129	NA
A1G_00775	469.525	3.36958	1.00153e-07
A1G_00780	0	-2.54251	0.248017
A1G_00785	0	-1.86405	NA
A1G_00790	25.119	-4.68794	1.92054e-08
A1G_00795	142.668	-4.84966	1.18243e-06
A1G_00800	76.932	-0.411995	0.526967
A1G_00805	255.602	0.440168	0.479283
A1G_00810	203.587	-0.481824	0.610547
A1G_00815	285.324	0.823978	0.0408097
A1G_00820	157.265	-0.661152	0.043719
A1G_00825	123.859	0.588855	0.17623
A1G_00830	144.968	0.812205	0.214106
A1G_00835	44.6142	-1.60474	0.000134344
A1G_00840	106.176	0.32562	0.352013
A1G_00865	23.3884	1.02726	0.594636
A1G_00870	0	-2.669	0.227667
A1G_00875	103.299	-3.8706	5.95144e-09
A1G_00880	77.3041	-3.67552	1.03295e-07
A1G_00885	50.6702	-3.11084	0.0279755
A1G_00890	251.925	-0.910822	0.491125
A1G_00895	419.571	-0.930648	0.0165669
A1G_00900	155.62	-1.12158	0.0612456
A1G_00905	94.1697	-1.46737	0.0263309
A1G_00910	62.3611	-1.02665	0.0657387
A1G_00915	83.5882	0.629502	0.483568
A1G_00920	96.1923	2.05752	0.00337608
A1G_00925	0	-4.87128	0.0139372
A1G_00930	0	-5.74685	0.00280732
A1G_00935	99.4921	-1.31074	0.017629
A1G_00940	81.3095	-1.18141	0.053743
A1G_00945	424.564	-0.283608	0.824742
A1G_00950	882.198	2.09002	0.0283395
A1G_00955	127.134	-0.409469	0.213258
A1G_00960	262.924	-1.01648	0.00967791
A1G_00965	201.646	-0.951372	0.11005
A1G_00970	0	-2.38756	0.283823
A1G_00975	37.547	-2.15409	0.0712178
A1G_00980	2684.53	3.81201	7.74548e-07
A1G_00985	91.3915	0.218351	0.852966
A1G_00990	36.3917	-3.43109	0.00105635
A1G_00995	121.394	-2.67002	0.000893718
A1G_01000	168.365	-1.99764	4.80606e-08
A1G_01005	123.486	-1.48412	0.204513
A1G_01010	52.7971	-2.8618	4.35904e-05
A1G_01015	61.7232	-3.14742	0.000465759
A1G_01020	119.116	-5.58813	NA
A1G_01025	4.28224	-5.41183	1.71179e-05
A1G_01030	95.4342	-4.75512	1.1798e-12
A1G_01035	280.062	-1.0323	0.173453
A1G_01040	197.554	-1.14265	0.0189834
A1G_01045	64.4151	-0.737875	0.287171
A1G_01050	128.42	-2.36352	1.94745e-08
A1G_01055	59.0034	-2.26486	0.000734301
A1G_01060	0	-5.77665	0.00279607
A1G_01065	161.173	-1.30034	3.39248e-05
A1G_01070	1834.95	3.79407	7.86153e-07
A1G_01075	401.233	-1.28051	0.0164312
A1G_01080	292.027	1.32092	0.0907184
A1G_01085	9.09975	-1.32317	0.283507
A1G_01090	266.87	-0.814091	0.391922
A1G_01095	41.332	-3.68332	6.10264e-08
A1G_01100	141.884	-0.985937	0.0726041
A1G_01105	134.375	0.363627	0.574493
A1G_01110	17.3397	-3.62421	0.00879884
A1G_01115	105.035	-4.614	6.0968e-13
A1G_01120	15056.5	3.76279	0.00196526
A1G_01125	83.4407	-1.31613	0.236584
A1G_01130	155.633	-0.206308	0.710087
A1G_01135	0	-5.55239	0.00415986
A1G_01140	193.529	-0.239583	0.846832
A1G_01145	11.086	-0.526563	0.731867
A1G_01150	50.0776	-1.5946	2.3875e-05
A1G_01155	168.413	-1.17613	0.0617051
A1G_01160	66.7988	1.09931	0.18925
A1G_01165	135.712	1.97668	0.000464299
A1G_01170	265.287	3.20651	0.000524662
A1G_01175	92.1463	-3.32527	2.87708e-05
A1G_01180	148.69	2.75452	0.00266232
A1G_01185	195.479	1.15314	0.106557
A1G_01190	367.398	1.86197	0.0538314
A1G_01195	0	-6.57217	0.00041419
A1G_01200	322.304	2.69598	2.92215e-14
A1G_01205	19.6751	-5.53344	2.07629e-11
A1G_01210	387.311	2.61342	0.0132195
A1G_01215	71.5687	-0.522484	0.333265
A1G_01220	773.126	5.63347	5.44419e-11
A1G_01225	326.026	3.75063	0.000259304
A1G_01230	74.1286	2.00307	NA
A1G_01245	293.401	3.04099	0.000331202
A1G_01250	0	-2.53057	0.249059
A1G_01255	6.38579	-1.91732	0.213677
A1G_01260	186.325	1.91674	0.0346688
A1G_01265	16.4869	-0.804382	0.634419
A1G_01270	0	-2.61508	0.237859
A1G_01275	179.576	0.519467	0.498508
A1G_01280	142.007	0.770656	0.350565
A1G_01285	28.7982	-3.94488	0.00302406
A1G_01290	10885.5	3.58895	5.42919e-05
A1G_01295	0	-4.00701	0.0521786
A1G_01300	246.108	-0.855374	0.00183275
A1G_01305	600.889	0.958354	0.271758
A1G_01310	140.556	-1.97427	2.17739e-08
A1G_01315	76.2749	-1.33063	0.0105769
A1G_01320	234.447	-2.45212	0.10132
A1G_01325	0	-3.25836	0.129164
A1G_01330	1450.51	2.5026	1.12298e-10
A1G_01335	997.946	0.344081	0.510327
A1G_01340	120.358	1.53502	0.000454464
A1G_01345	0	-1.85147	NA
A1G_01350	87.7829	-3.0771	0.00040107
A1G_01355	1547.51	3.00801	0.000796816
A1G_01360	251.777	0.936795	0.0701893
A1G_01365	393.47	2.49828	0.000454464
A1G_01370	403.078	5.3537	0.000204261
A1G_01375	82.6647	-0.86409	0.245482
A1G_01380	14.4473	-6.14665	3.10611e-10
A1G_01385	136.154	-0.0252927	0.975436
A1G_01390	326.741	-2.60428	0.0366542
A1G_01395	235.474	6.26587	0.00163715
A1G_01400	59.1366	1.69303	0.244821
A1G_01405	0	-1.26291	NA
A1G_01410	125.231	1.60844	0.261318
A1G_01415	75.5273	2.02252	NA
A1G_01420	19.7196	0.835422	0.668198
A1G_01440	572.779	-0.926507	0.0260656
A1G_01445	0	-3.81553	0.0654839
A1G_01450	51.6178	1.56964	0.0967884
A1G_01455	0	-0.0572526	NA
A1G_01475	0	-2.13456	NA
A1G_01480	31.8844	-1.97236	0.00706908
A1G_01485	48.3708	-2.84213	9.016e-06
A1G_01490	47.429	-1.22629	0.119482
A1G_01495	6.4423	-3.20252	0.0202915
A1G_01500	194.49	1.31096	0.0464317
A1G_01505	215.667	-0.339099	0.728502
A1G_01510	771.184	3.03635	0.000207809
A1G_01515	60.665	1.22316	0.410903
A1G_01520	456.336	1.6512	0.0134937
A1G_01525	672.849	-0.414191	0.694861
A1G_01540	77.3396	1.56451	0.0233376
A1G_01545	45.488	2.0669	NA
A1G_01550	0	-0.829045	NA
A1G_01555	410.514	-0.864345	0.294633
A1G_01560	24.7669	1.32748	0.487173
A1G_01565	76.3813	1.79657	0.340602
A1G_01580	50.285	2.25049	0.251638
A1G_01585	65.6221	-2.40397	0.101777
A1G_01590	647.042	-3.54888	8.57086e-11
A1G_01595	156.479	-3.96282	3.3981e-09
A1G_01600	75.1383	-1.45432	0.0155616
A1G_01605	27.0469	-2.32032	0.11222
A1G_01610	158.846	0.0952063	0.906342
A1G_01615	29.0309	-0.0137577	0.987507
A1G_01620	94.9258	-0.478191	0.48003
A1G_01625	40.1163	0.3906	0.747443
A1G_01630	0	-3.9982	0.0517842
A1G_01635	161.508	-1.30145	0.413719
A1G_01640	103.279	0.00391517	0.99251
A1G_01645	0	-4.47189	0.027218
A1G_01650	873.122	2.16083	0.115488
A1G_01655	463.745	2.93922	1.43536e-05
A1G_01660	12.4161	-2.23696	0.134203
A1G_01665	91.9063	-1.6172	0.170842
A1G_01670	61.4921	-0.902241	0.0683885
A1G_01675	492.65	2.43726	0.000902178
A1G_01680	78.2223	-1.69219	0.0886748
A1G_01685	273.411	1.69184	0.000689612
A1G_01690	151.06	0.0313075	0.927336
A1G_01695	0	-2.28706	NA
A1G_01700	658.246	1.83804	0.0291743
A1G_01725	95.1568	-0.746805	0.348525
A1G_01730	57.9949	-2.74793	1.2502e-05
A1G_01735	735.92	0.859094	0.356203
A1G_01740	220.996	-1.99059	0.0817108
A1G_01745	343.186	0.524095	0.145922
A1G_01750	97.5511	-2.23776	0.0196803
A1G_01755	54.8349	-5.51207	1.32949e-05
A1G_01760	763.371	2.7128	2.85989e-10
A1G_01765	116.623	-0.481716	0.203991
A1G_01770	103.108	-0.643222	0.144646
A1G_01775	125.664	0.0614223	0.918416
A1G_01780	78.0137	-0.923705	0.173453
A1G_01785	169.648	-1.04659	0.0248995
A1G_01790	236.388	0.352411	0.648368
A1G_01795	113.689	-4.82612	2.46275e-15
A1G_01800	4.54988	-6.32807	2.19137e-07
A1G_01805	10.8654	-0.748559	0.663749
A1G_01810	0	-1.93191	NA
A1G_01815	0	-2.01037	NA
A1G_01820	0	-2.50448	0.256614
A1G_01825	177.036	2.46649	0.114556
A1G_01830	49.3571	-2.80639	0.0118041
A1G_01845	93.8382	-2.06639	0.00214783
A1G_01850	452.112	3.11452	7.0555e-12
A1G_01855	391.653	-1.11514	0.109885
A1G_01860	256.697	-2.16103	0.00041419
A1G_01865	31.3957	-2.98501	0.0057966
A1G_01870	857.676	2.92219	0.000181522
A1G_01875	9.45429	-3.5644	0.00852394
A1G_01880	768.792	1.06439	0.344892
A1G_01885	0	-4.10198	0.0448552
A1G_01890	116.813	-0.879375	0.321599
A1G_01895	27.898	-4.68152	3.18909e-06
A1G_01900	14512.1	6.78055	8.01948e-12
A1G_01905	9716.95	5.59496	5.93964e-12
A1G_01910	5.3841	-3.04738	0.00393656
A1G_01915	119.18	1.79866	0.0232638
A1G_01920	241.013	2.64925	1.89467e-05
A1G_01925	50.9929	-1.2058	0.373671
A1G_01930	170.522	-0.567642	0.358081
A1G_01935	99.8132	-1.51352	0.0416516
A1G_01940	41.1262	-4.10525	5.08508e-06
A1G_01945	546.316	0.847329	0.380504
A1G_01950	106.581	-1.08083	0.000302598
A1G_01955	93.4807	-0.263906	0.665479
A1G_01960	23.9074	-3.30254	0.0158537
A1G_01980	67.5664	-1.66924	0.0018622
A1G_01985	180.253	-0.989555	0.0133127
A1G_01990	501.682	0.460914	0.238201
A1G_01995	207.339	-2.04887	1.37619e-10
A1G_02000	21.671	1.63046	0.300242
A1G_02005	109.532	1.51614	0.281572
A1G_02010	20.9521	-0.654172	0.705739
A1G_02015	163.855	-2.50085	0.00423213
A1G_02020	72.6396	-2.54687	4.47621e-09
A1G_02025	1082.33	2.17663	0.00119744
A1G_02030	45.2905	-1.41966	0.0114593
A1G_02035	218.876	0.685203	0.353131
A1G_02040	93.9994	-2.79289	0.000465759
A1G_02045	134.339	-3.33358	5.31137e-11
A1G_02050	53.7861	-2.25879	0.000901003
A1G_02055	0	-2.9389	0.16999
A1G_02060	1116.25	2.04911	9.42461e-05
A1G_02065	70.2271	0.11207	0.950557
A1G_02070	53.6404	-3.92971	1.51551e-05
A1G_02075	11.7416	-1.54269	0.319234
A1G_02080	85.1691	-2.16847	0.197553
A1G_02085	41.6974	-3.27119	0.0226371
A1G_02090	60.6538	0.841219	0.36253
A1G_02095	468.563	2.76452	0.00223165
A1G_02100	141.906	0.647146	0.268834
A1G_02110	121.301	3.47521	NA
A1G_02115	301.471	6.21814	0.00164564
A1G_02135	154.141	4.90403	0.00302716
A1G_02150	146.297	1.21005	0.281774
A1G_02155	606.133	3.01707	0.000279278
A1G_02160	91.667	2.116	0.00148886
A1G_02165	166.533	1.45362	0.000144947
A1G_02170	70.0216	-0.365959	0.494359
A1G_02175	0	NA	NA
A1G_02180	88.8799	-2.03788	0.0466678
A1G_02185	0	-6.10705	0.00131836
A1G_02190	66.5648	1.10732	0.0642048
A1G_02195	131.952	-0.369277	0.738673
A1G_02200	107.132	-0.65239	0.545206
A1G_02205	131.551	-1.76346	0.0021261
A1G_02210	72.6783	0.000735486	0.999251
A1G_02215	1757.38	1.2121	0.0366542
A1G_02220	117.74	-2.65142	0.000773448
A1G_02225	9.21494	-3.83718	0.000336143
A1G_02230	92.0883	-2.50049	6.16496e-06
A1G_02235	126.299	-2.57373	3.12494e-14
A1G_02240	56.1007	-3.04954	8.53601e-10
A1G_02245	110.216	-0.0980571	0.870284
A1G_02250	0	-4.10914	0.0539453
A1G_02255	140.885	0.671399	0.663321
A1G_02270	42.1363	1.63113	0.510327
A1G_02275	109.461	-1.28926	0.0139372
A1G_02280	268.681	0.113587	0.866038
A1G_02285	192.088	-0.411099	0.424584
A1G_02290	564.388	1.4087	0.0031848
A1G_02295	10.0411	-1.05678	0.398081
A1G_02300	837.419	2.81284	1.87027e-12
A1G_02305	125.155	-0.133227	0.840008
A1G_02310	163.194	-0.0549894	0.923041
A1G_02315	320.283	0.655468	0.0597618
A1G_02320	24.4646	-5.33903	6.60968e-15
A1G_02325	26.0493	0.566365	0.653681
A1G_02330	103.172	0.0988149	0.883214
A1G_02335	456.207	-0.250029	0.490393
A1G_02340	76.9797	-2.17692	0.142061
A1G_02345	88.4065	-1.3386	0.00266669
A1G_02350	151.827	-0.00527599	0.990155
A1G_02355	3870.85	6.81078	1.16884e-25
A1G_02360	135.169	0.144354	0.89303
A1G_02365	81.1408	2.74852	0.185257
A1G_02380	113.22	3.05155	0.0138506
A1G_02385	85.0606	0.51641	0.625423
A1G_02390	0	0.298441	NA
A1G_02395	0	NA	NA
A1G_02400	72.1808	-0.728846	0.400119
A1G_02405	35.3879	-0.305513	0.815689
A1G_02410	204.415	0.330836	0.425266
A1G_02415	110.119	2.86237	0.210945
A1G_02420	50.5234	0.646123	0.461844
A1G_02425	148.21	-1.66287	1.42989e-05
A1G_02430	70.3834	-0.426377	0.525097
A1G_02435	487.202	1.53843	0.000441143
A1G_02440	163.136	-0.151581	0.810174
A1G_02445	39.4244	-2.10462	0.0583573
A1G_02450	40.0926	-4.34813	1.94805e-05
A1G_02455	182.784	0.536641	0.402223
A1G_02460	72.6416	-0.200915	0.75806
A1G_02475	0	-3.74195	0.0706097
A1G_02480	157.09	0.0590215	0.956476
A1G_02485	164.61	1.11314	0.0316141
A1G_02490	129.16	0.256537	0.633915
A1G_02495	0	-3.6951	0.0769375
A1G_02500	162.33	2.13857	0.000603151
A1G_02505	76.8831	-0.215685	0.874325
A1G_02520	29.7543	2.20585	0.160467
A1G_02525	1012.92	6.6928	1.0839e-07
A1G_02530	1998.23	8.85051	1.5978e-09
A1G_02535	170.032	0.723226	0.0372023
A1G_02540	244.655	1.5964	0.00598468
A1G_02555	28.5404	-3.91918	5.68887e-06
A1G_02560	2238.79	3.65564	4.49005e-05
A1G_02565	0	-2.77911	0.200529
A1G_02570	3722.09	5.18021	5.61485e-05
A1G_02575	25.275	-0.848227	0.332853
A1G_02580	13.4811	-0.42909	0.834247
A1G_02585	0	-0.563847	NA
A1G_02590	376.042	1.89602	1.40265e-05
A1G_02595	181.175	0.988221	0.00766768
A1G_02600	587.557	2.18349	0.0052341
A1G_02605	215.884	2.01722	5.74157e-09
A1G_02610	2363.96	5.45398	2.88803e-06
A1G_02615	135.449	1.42158	0.00016882
A1G_02620	54.3856	-1.17788	0.0296745
A1G_02625	116.479	0.267988	0.703849
A1G_02630	140.1	0.804881	0.0882369
A1G_02635	35.1471	-3.66306	7.47379e-08
A1G_02640	2445.62	7.794	6.80183e-07
A1G_02645	151.414	2.24868	0.287171
A1G_02650	151.823	-4.22471	1.70249e-13
A1G_02655	611.231	3.4968	1.37619e-10
A1G_02660	74.9761	0.972226	0.323308
A1G_02665	192.355	4.48762	1.34032e-05
A1G_02670	846.624	3.87793	0.00286221
A1G_02675	123.652	-2.14569	1.30218e-06
A1G_02680	754.33	1.99104	2.23305e-06
A1G_02685	65.5154	-2.62766	2.02462e-07
A1G_02690	287.279	-2.18907	0.00430047
A1G_02695	25.8255	-4.57509	0.000773448
A1G_02715	0	-1.40677	NA
A1G_02720	0	-0.347021	NA
A1G_02725	0	NA	NA
A1G_02730	0	-3.36191	0.111031
A1G_02735	190.568	0.966546	0.271547
A1G_02740	19.0569	-3.83853	9.00198e-08
A1G_02745	96.9026	-2.08372	0.00656145
A1G_02750	137.368	-0.527494	0.255646
A1G_02755	90.4621	-2.04907	0.0139663
A1G_02760	35.0982	0.379652	0.705739
A1G_02765	223.281	-0.274481	0.735308
A1G_02785	122.687	-0.0849325	0.906412
A1G_02790	245.344	-1.77411	1.26508e-05
A1G_02795	40798.3	4.77339	2.88875e-05
A1G_02800	119.868	-2.57432	1.99384e-05
A1G_02805	173.756	2.85126	3.20712e-11
A1G_02810	121	2.79148	0.0113327
A1G_02815	91.6158	-8.02445	1.03345e-43
A1G_02820	672.859	3.14867	1.10858e-05
A1G_02825	389.002	4.19668	0.000490336
A1G_02830	288.644	3.62163	1.63355e-05
A1G_02835	5.39244	-1.49547	0.336342
A1G_02840	67.1053	-0.783427	0.383128
A1G_02845	78.4891	-1.41516	0.383778
A1G_02850	14.2741	-5.10543	0.000103299
A1G_02855	39.4018	-4.77358	3.54378e-06
A1G_02860	325.746	1.77288	0.149115
A1G_02865	124.326	-1.40994	0.0006517
A1G_02870	665.474	3.63687	0.00147383
A1G_02875	290.232	1.83989	0.0107879
A1G_02880	101.391	-2.82211	0.000647518
A1G_02885	7075.7	5.77948	2.09715e-09
A1G_02890	88.2785	1.06126	0.104791
A1G_02895	1875.78	3.33101	0.0203158
A1G_02900	70.8335	0.558572	0.365036
A1G_02905	116.009	4.26457	0.00137714
A1G_02910	129.999	4.85647	0.00123296
A1G_02915	1013.93	6.82946	4.89884e-09
A1G_02920	89.3539	4.77858	0.00250257
A1G_02925	94.3878	2.86237	0.210945
A1G_02940	410.541	-0.190048	0.851094
A1G_02945	152.654	-1.59557	0.0202436
A1G_02950	123.311	-2.18048	1.078e-07
A1G_02955	148.032	2.52956	0.0772309
A1G_02960	1861.88	1.72858	0.115327
A1G_02965	236.374	1.18407	0.14845
A1G_02970	29.5844	-2.58122	5.99038e-06
A1G_02975	100	-1.28206	0.0193203
A1G_02980	111.193	-1.33975	0.402189
A1G_02985	89.145	-1.77864	0.000575479
A1G_02990	75.1995	-1.29257	0.0956441
A1G_02995	2232.01	3.35788	0.00288225
A1G_03000	118.299	0.671748	0.473224
A1G_03005	0	-2.69258	0.220265
A1G_03010	336.247	3.42738	0.000167735
A1G_03015	10.8654	0.499156	NA
A1G_03020	61.8321	2.8392	0.0267528
A1G_03025	165.98	-0.253217	0.586654
A1G_03030	232.142	1.70221	9.98236e-06
A1G_03035	65.0714	-1.69956	0.0083383
A1G_03040	166.823	-1.61818	0.000160189
A1G_03045	134.644	-1.89373	0.000822519
A1G_03050	673.854	1.69587	0.0936703
A1G_03055	156.981	6.40893	0.00144417
A1G_03060	4.02199	-3.76947	0.00560616
A1G_03065	124.393	-1.16337	0.0224202
A1G_03070	37.2514	-2.57524	0.0366542
A1G_03075	85.8155	-3.33862	4.5384e-08
A1G_03080	1269.16	2.57607	0.0107871
A1G_03085	33.804	-3.43942	0.0111829
A1G_03090	4808.67	5.6488	8.99341e-10
A1G_03095	33.6151	-3.89775	0.000148897
A1G_03100	212.807	1.81314	0.000347305
A1G_03105	1133.39	-0.408626	0.694606
A1G_03110	973.354	2.99195	3.45544e-06
A1G_03115	78.2921	2.48041	1.7887e-08
A1G_03120	310.161	1.87681	0.00685316
A1G_03125	164.689	-0.0297167	0.975436
A1G_03130	220.221	-0.527132	0.0738076
A1G_03135	224.52	0.177074	0.821948
A1G_03140	902.001	3.32372	3.47345e-05
A1G_03145	301.792	-2.09908	5.3674e-06
A1G_03150	522.867	2.65542	4.29581e-05
A1G_03155	232.128	-2.01281	0.0172507
A1G_03160	64.4732	-0.801402	0.145355
A1G_03165	89.1317	0.494536	0.391086
A1G_03170	116.57	0.0411882	0.936032
A1G_03175	58.6487	-3.70852	1.18243e-06
A1G_03180	0	-2.01174	NA
A1G_03185	100.074	-0.285927	0.875093
A1G_03190	94.6185	2.51242	0.187754
A1G_03195	7675.91	5.6372	6.83593e-05
A1G_03200	162.146	3.12579	0.026739
A1G_03205	159.873	5.07121	1.20895e-06
A1G_03210	561.728	6.63103	0.000127642
A1G_03215	11302.4	13.2415	5.73184e-17
A1G_03220	15.7607	3.00628	0.0994367
A1G_03235	160.37	3.1106	0.027679
A1G_03250	301.205	2.07694	0.00632348
A1G_03255	7.58313	-2.82541	0.0481051
A1G_03270	185.193	0.704685	0.379395
A1G_03275	891.729	1.42273	0.261318
A1G_03280	314.102	1.79045	0.00270684
A1G_03285	151.762	0.744528	0.122384
A1G_03290	77.319	-1.18833	0.0199992
A1G_03295	67.0882	-2.80209	0.00852394
A1G_03300	1545.44	2.49617	0.00266232
A1G_03305	129.66	0.605758	0.626993
A1G_03310	96.4384	0.987945	0.317776
A1G_03315	273.678	-0.216239	0.738907
A1G_03320	148.453	0.805704	0.210945
A1G_03325	32.9963	0.917764	0.323308
A1G_03330	24.818	0.677593	0.325378
A1G_03335	61.7715	1.79724	0.0806778
A1G_03340	2540.45	4.21703	6.02117e-06
A1G_03345	128.154	-1.81921	0.004113
A1G_03350	1288.12	1.65999	0.0786619
A1G_03355	202.388	0.139664	0.755657
A1G_03360	57.7546	-3.95508	4.053e-14
A1G_03365	294.123	-1.8948	2.53451e-08
A1G_03370	349.546	0.641749	0.518633
A1G_03375	173.648	-1.79765	0.0172785
A1G_03380	57.9214	-1.96343	0.0103578
A1G_03385	0	-2.16077	NA
A1G_03390	170.094	-0.915775	0.281774
A1G_03395	211.129	-1.35668	8.68968e-07
A1G_03400	123.591	-2.36274	1.07628e-05
A1G_03405	4.25719	-1.39275	0.380241
A1G_03410	0	-4.07234	0.0466141
A1G_03415	238.969	1.3362	0.115327
A1G_03420	1032.99	5.20921	4.70004e-08
A1G_03425	46.0109	-2.70276	0.0122059
A1G_03430	35.9795	-3.32631	0.0148249
A1G_03435	758.356	5.2259	1.35336e-05
A1G_03440	250.665	3.58765	0.00355852
A1G_03445	4835.88	6.87983	2.1921e-08
A1G_03450	0	-0.0367924	NA
A1G_03455	102.64	1.05062	0.497362
A1G_03460	18.4802	-2.97673	0.00483748
A1G_03465	112.471	-0.945953	0.0989727
A1G_03470	104.382	0.327279	0.529462
A1G_03475	74.2314	0.0265735	0.971194
A1G_03480	772.584	2.37834	1.07547e-06
A1G_03485	84.2173	-0.595604	0.436981
A1G_03490	41.4849	-3.30289	2.28479e-09
A1G_03495	85.1691	-1.8178	0.274646
A1G_03500	67.8465	-1.70739	0.30036
A1G_03505	33.6231	-1.59912	0.0286235
A1G_03510	218.909	0.601863	0.052876
A1G_03515	6.0665	-1.27872	0.420875
A1G_03520	0	-2.88651	0.18284
A1G_03525	78.3906	0.743609	0.612205
A1G_03530	166.632	-0.172074	0.761525
A1G_03535	159.756	2.26444	0.00248202
A1G_03540	120.676	-1.82727	0.000586412
A1G_03555	497.242	6.30243	0.00302716
A1G_03560	0	NA	NA
A1G_03570	137.917	1.74614	0.168538
A1G_03575	0	-3.4963	0.0957498
A1G_03580	45.9313	2.96651	0.0767851
A1G_03585	6972.48	5.50075	9.37464e-07
A1G_03600	344.81	1.36437	0.00360522
A1G_03605	122.634	-2.22371	0.000305996
A1G_03620	200.022	4.09094	0.0031355
A1G_03625	42.4462	1.0847	0.452692
A1G_03630	363.904	4.08883	0.109919
A1G_03635	0	-1.4954	NA
A1G_03655	16.1773	2.51405	0.106066
A1G_03660	0	-0.422658	NA
A1G_03665	0	NA	NA
A1G_03670	458.544	-1.45941	0.0455996
A1G_03675	0	-4.99059	0.0118041
A1G_03680	0	-4.88206	0.0142304
A1G_03685	151.996	-1.21626	0.0103157
A1G_03700	78.4891	-0.918755	0.60349
A1G_03705	29.1192	0.575655	NA
A1G_03710	184.625	3.69462	0.0243114
A1G_03725	105383	11.0365	8.42632e-20
A1G_03730	133.355	-2.59332	0.0199992
A1G_03735	120.995	-0.189263	0.769718
A1G_03740	0	NA	NA
A1G_03745	234.419	0.156709	0.8096
A1G_03750	86.3222	-2.39705	0.0133861
A1G_03755	70.403	-0.818991	0.323308
A1G_03760	190.321	1.5883	0.0125684
A1G_03765	0	-3.18712	0.13411
A1G_03770	133.354	-1.14364	0.00081922
A1G_03775	160.307	-1.93207	0.00649698
A1G_03780	116.379	-2.84227	1.4741e-07
A1G_03785	38.9246	-1.86894	0.00153268
A1G_03790	146.293	-2.51749	9.96525e-31
A1G_03795	95.3861	-4.03107	3.1792e-09
A1G_03800	72.208	0.815591	0.235554
A1G_03805	84.6665	1.18715	0.240283
A1G_03810	27.9765	-0.498742	0.610547
A1G_03815	52.7226	0.743233	0.626993
A1G_03820	45.0564	2.51468	0.122818
A1G_03825	117.238	2.10745	0.00798817
A1G_03830	95.1844	2.35014	9.30252e-06
A1G_03835	387.367	6.23006	0.00165806
A1G_03840	211.366	1.13481	0.0749998
A1G_03845	79.486	-1.74911	0.0118965
A1G_03850	18.5084	-1.36098	0.0560635
A1G_03855	85.3687	6.01203	0.00331433
A1G_03860	6.86774	-3.75373	0.0054352
A1G_03865	396.189	2.36581	1.54233e-05
A1G_03870	76.1987	-2.0198	0.0125684
A1G_03875	0	-3.60776	0.0831252
A1G_03895	47.6658	-2.53245	0.00149364
A1G_03900	115.363	-0.77543	0.645005
A1G_03905	244.143	3.83438	7.31035e-05
A1G_03910	416.693	2.83135	0.00259599
A1G_03915	30.4154	1.67958	0.251638
A1G_03920	199.661	0.89473	0.317776
A1G_03925	138.852	-2.19527	0.0168505
A1G_03930	110.555	-4.14755	4.39447e-11
A1G_03935	85.4443	-3.19659	0.000640009
A1G_03940	90.4378	-0.687456	0.237257
A1G_03945	128.948	-0.726733	0.0882369
A1G_03950	69.8757	-3.07826	3.42148e-06
A1G_03955	111.977	-0.0511777	0.918781
A1G_03960	351.11	2.64968	8.8595e-05
A1G_03965	89.7267	1.64814	0.382849
A1G_03970	227.967	2.92762	0.0670638
A1G_03975	146.691	-1.18018	0.294172
A1G_03980	147.841	-2.84182	0.000440143
A1G_03985	141.64	-2.21021	0.000174426
A1G_03990	0	0.445339	NA
A1G_03995	71.4812	2.5462	0.173453
A1G_04000	66.7158	3.47521	NA
A1G_04005	161.508	3.63262	0.159225
A1G_04010	0	-2.01546	NA
A1G_04015	106.251	1.30729	0.269774
A1G_04020	383.739	0.269143	0.530779
A1G_04025	382.785	3.73151	1.50425e-07
A1G_04030	27.2309	-7.04568	3.1792e-09
A1G_04035	0	-1.75482	NA
A1G_04040	91.7337	-1.83358	0.00416737
A1G_04045	138.143	0.751424	0.14845
A1G_04050	15.9635	-2.36244	0.00357855
A1G_04055	90.144	-0.77861	0.413719
A1G_04060	310.296	2.84726	0.00477672
A1G_04065	0	-0.913891	NA
A1G_04070	81.608	0.375237	0.490962
A1G_04075	0	-6.32059	0.000773448
A1G_04080	164.294	6.30832	0.00275375
A1G_04085	267.591	7.04211	0.000176366
A1G_04090	203.79	1.62013	0.00682941
A1G_04095	78.6818	0.580054	0.368693
A1G_04100	186.327	1.9725	0.0123244
A1G_04105	70.2582	-0.305881	0.463507
A1G_04110	84.0675	-0.862287	0.0583118
A1G_04115	123.716	-1.17443	0.13245
A1G_04120	520.203	0.30601	0.535767
A1G_04125	113.567	-2.15232	2.02461e-08
A1G_04130	83.1572	-3.23528	3.55886e-10
A1G_04135	65.1333	-0.990058	0.125208
A1G_04140	134.272	3.40379	0.00216223
A1G_04155	2027.64	3.99921	0.00198497
A1G_04160	0	-2.70865	0.216354
A1G_04165	0	-1.19154	NA
A1G_04170	471.896	5.45696	2.84699e-06
A1G_04175	36.0626	1.07886	0.601218
A1G_04180	31.5395	0.298901	0.855478
A1G_04195	206.486	-1.31608	0.0096543
A1G_04200	48.2157	-1.877	0.0240033
A1G_04215	32.6936	-1.34265	0.0867546
A1G_04220	50.8702	1.12292	0.43346
A1G_04230	195.816	1.98319	0.0261291
A1G_04240	49.7873	-6.49609	4.44731e-18
A1G_04245	85.5043	-5.47231	1.65496e-05
A1G_04250	82.9987	-3.95864	0.000176366
A1G_04255	61.5838	1.64645	NA
A1G_04260	0	-1.10896	NA
A1G_04265	0	0.534236	NA
A1G_04270	0	0.0795179	NA
A1G_04275	349.192	4.24381	7.83383e-09
A1G_04280	92.0963	1.17426	0.165307
A1G_04285	0	-3.3746	0.121947
A1G_04290	60.1947	-0.592212	0.705739
A1G_04305	26.6019	-1.25178	0.063786
A1G_04310	77.2909	-4.13855	7.0567e-06
A1G_04315	24.9723	-0.890928	0.164041
A1G_04320	133.059	0.176731	0.728052
A1G_04325	483.613	3.22776	1.72222e-19
A1G_04330	1078.99	4.24498	1.8664e-05
A1G_04335	115.027	-0.60934	0.62408
A1G_04340	82.8589	-2.49109	6.4832e-10
A1G_04345	17.6341	-2.99146	0.041945
A1G_04350	347.108	1.94641	0.0463349
A1G_04355	149.14	0.994394	0.303093
A1G_04360	109.532	-2.49	0.0330039
A1G_04365	1752.61	1.76263	0.119681
A1G_04370	237.984	-0.525709	0.633915
A1G_04375	458.558	1.25696	0.000628461
A1G_04380	39.7512	1.3778	0.373671
A1G_04385	184.597	1.76263	0.149222
A1G_04390	119.145	2.109	0.29886
A1G_04395	95.3082	-2.14128	0.148819
A1G_04400	1508.08	4.45622	4.98553e-06
A1G_04405	34.7331	-0.736119	0.298548
A1G_04410	0	-3.04107	0.159724
A1G_04415	0	-1.09054	NA
A1G_04420	130.551	5.13842	0.000902418
A1G_04425	169.685	4.1276	3.67945e-05
A1G_04430	40.3878	4.72	0.00634047
A1G_04435	52.944	4.10815	0.104944
A1G_04440	69.5724	1.89769	0.101804
A1G_04445	0	-1.0069	NA
A1G_04450	0	0.445339	NA
A1G_04465	0	-0.807003	NA
A1G_04470	0	NA	NA
A1G_04475	102.64	1.59933	NA
A1G_04480	71.3322	-1.05917	0.144646
A1G_04485	425.739	2.07694	0.0138506
A1G_04490	148.87	-0.358827	0.48003
A1G_04495	0	-3.78329	0.0759042
A1G_04500	158.98	4.74309	0.000160189
A1G_04505	7.82774	-0.815905	0.634419
A1G_04510	72.7454	0.463762	0.33916
A1G_04515	328.917	1.55065	0.0108848
A1G_04520	78.4891	3.84516	0.133184
A1G_04525	119.834	-1.06641	0.0119599
A1G_04530	10.3997	-2.39067	0.104586
A1G_04545	0	-0.758788	NA
A1G_04550	61.4406	-3.67954	1.82484e-08
A1G_04555	85.0699	-2.29894	1.25791e-08
A1G_04560	8.87781	-1.93556	0.0414448
A1G_04565	306.309	-1.44501	0.046543
A1G_04570	673.578	1.67196	0.135212
A1G_04575	896.949	3.20919	0.0008024
A1G_04580	0	-7.2204	6.73932e-05
A1G_04585	101.936	-2.45199	0.00215767
A1G_04590	52.1159	-2.24527	2.88875e-05
A1G_04595	214.308	-0.66069	0.178405
A1G_04600	106.312	-2.12605	3.44917e-08
A1G_04605	143.64	-3.05226	3.09121e-05
A1G_04610	73.3939	0.244485	0.855772
A1G_04615	0	-1.89821	NA
A1G_04620	106.283	1.07994	0.166064
A1G_04625	16.6482	-0.745431	0.493544
A1G_04630	125.141	-1.89524	8.18714e-05
A1G_04635	157.121	-0.0406122	0.972355
A1G_04640	115.947	-0.943443	0.365118
A1G_04645	3487.64	7.80295	6.00748e-11
A1G_04650	14.1648	-1.56026	0.317776
A1G_04655	125.161	-1.57589	0.115635
A1G_04660	65.4222	1.04375	0.243182
A1G_04665	85.1021	1.17807	0.248381
A1G_04670	480.591	1.7812	0.000399298
A1G_04675	51.7517	-0.262999	0.795863
A1G_04680	70.5443	1.69603	0.251638
A1G_04685	7.20772	-2.50702	0.0905228
A1G_04690	123.546	-2.00896	0.0177606
A1G_04695	648.559	7.2982	0.000103299
A1G_04700	887.39	-0.441084	0.53512
A1G_04705	225.664	-0.463329	0.572955
A1G_04710	591.222	-0.10543	0.927685
A1G_04715	57.8209	-3.86596	1.64499e-13
A1G_04720	63.6493	-1.96246	2.38918e-06
A1G_04725	82.1145	-4.08471	1.48406e-12
A1G_04730	78.5231	1.47797	0.00906106
A1G_04735	32.9691	-0.194203	0.868452
A1G_04740	105.132	-0.428329	0.756077
A1G_04745	358.212	2.77286	0.00242045
A1G_04750	253.097	0.496697	0.379395
A1G_04755	228.34	-0.557524	0.144928
A1G_04760	179.609	-1.35765	0.0188906
A1G_04765	0	-3.03259	0.159225
A1G_04770	45657.7	8.9059	NA
A1G_04775	0	-6.33896	0.000794029
A1G_04780	499.163	1.35844	0.0526268
A1G_04785	47.0089	-3.0721	0.00370955
A1G_04790	293.791	3.61073	0.00266669
A1G_04795	0	-2.54557	0.263889
A1G_04800	190.616	0.871797	0.613298
A1G_04805	0	-2.70155	0.213671
A1G_04810	12.2646	-0.549473	0.75612
A1G_04815	126.986	0.309477	0.758826
A1G_04820	208.733	3.67421	0.0262401
A1G_04825	146.095	5.51134	0.000164486
A1G_04830	0	NA	NA
A1G_04835	90.976	-1.33403	0.43275
A1G_04840	0	-3.35633	0.117719
A1G_04845	85.9192	-3.72924	1.53688e-05
A1G_04850	349.352	1.67447	0.064176
A1G_04855	275.202	0.547553	0.14172
A1G_04860	37.296	-4.32163	1.72222e-19
A1G_04865	0	-3.64774	0.0798676
A1G_04870	117.312	-2.24693	0.000704214
A1G_04875	152.785	1.35214	0.102318
A1G_04880	976.178	1.52032	0.00411302
A1G_04885	99.2424	1.16116	0.0527212
A1G_04890	397.827	2.71314	2.6722e-17
A1G_04895	0	-0.458633	NA
A1G_04900	150.428	-0.906315	0.308505
A1G_04915	24.5293	0.741208	0.728052
A1G_04920	518.314	8.55979	1.53512e-06
A1G_04925	13.061	0.565832	0.804297
A1G_04930	66.7158	-4.52024	0.000489219
A1G_04935	130.554	-2.5178	0.00493867
A1G_04940	212.704	-1.11587	0.0164312
A1G_04945	43.6968	-2.21966	0.016658
A1G_04950	0	-4.44257	0.0275065
A1G_04955	7556.95	3.9905	0.00252781
A1G_04960	281.28	2.989	0.000773448
A1G_04965	293.108	4.19437	0.00141845
A1G_04970	95.904	-0.432038	0.719909
A1G_04975	366.382	1.42806	0.0141567
A1G_04995	203.014	2.69752	6.76405e-06
A1G_05000	1501	4.13656	0.00316191
A1G_05005	55.5965	-0.291043	0.875093
A1G_05010	100.943	-0.259533	0.883214
A1G_05015	158.902	-3.21892	9.24401e-37
A1G_05020	2508.83	5.52549	6.61265e-11
A1G_05025	121.498	-0.875769	0.226372
A1G_05030	179.336	1.32129	0.00649698
A1G_05035	235.437	2.27641	5.29336e-05
A1G_05040	269.467	2.21887	0.00271185
A1G_05045	79.7733	1.59379	0.236829
A1G_05050	5.16298	-3.84317	0.0057966
A1G_05055	327.868	0.175668	0.75772
A1G_05060	0	NA	NA
A1G_05065	0	-1.38699	NA
A1G_05070	20.2217	0.503837	NA
A1G_05075	86.0931	3.67406	0.00120232
A1G_05080	1830.79	7.7614	6.33215e-06
A1G_05085	240.751	0.336785	0.72118
A1G_05090	26.9622	2.99676	0.18284
A1G_05095	16.4869	0.14471	0.93611
A1G_05100	126.578	1.41258	0.272652
A1G_05105	74.1286	-0.796807	0.659648
A1G_05110	469.617	0.250047	0.860903
A1G_05115	66.0928	-0.585886	0.315945
A1G_05130	124.647	1.3468	0.0754648
A1G_05135	190.824	-2.3306	1.88828e-08
A1G_05140	1108.54	3.1004	0.000773448
A1G_05145	288.859	0.44173	0.645372
A1G_05150	67.8465	-3.56453	0.000877282
A1G_05155	0	-3.05018	0.155852
A1G_05160	33.6382	-0.310662	0.873689
A1G_05165	61.6366	1.2363	0.104851
A1G_05170	0	-2.17832	NA
A1G_05175	471.619	3.39975	0.00700514
A1G_05180	87.5646	2.18874	0.274646
A1G_05185	147.741	-0.879152	0.115488
A1G_05190	15.1663	0.411108	0.883454
A1G_05195	160.118	1.61245	0.333694
A1G_05200	22.8217	-0.0989103	0.918416
A1G_05205	148.324	-0.447155	0.806252
A1G_05210	89.0312	0.908937	0.0441924
A1G_05215	133.432	-3.50749	0.0137909
A1G_05220	0	-7.1317	8.18714e-05
A1G_05225	91.8682	-1.08914	0.0993354
A1G_05230	51.9986	1.45751	0.37918
A1G_05235	97.6328	0.157809	0.93611
A1G_05240	60390.7	9.7181	1.85134e-35
A1G_05245	727.265	3.97504	0.0124255
A1G_05250	0	-0.913891	NA
A1G_05255	206.402	5.64375	0.00798098
A1G_05260	0	-2.3471	NA
A1G_05265	294.476	-0.15262	0.726894
A1G_05270	176.26	-2.87144	2.83382e-16
A1G_05275	5019.79	3.14836	0.000257705
A1G_05280	274.081	1.09657	0.0560635
A1G_05285	174.041	0.4444	0.770959
A1G_05300	264.334	0.596611	0.437066
A1G_05305	239.062	1.09835	0.0173907
A1G_05310	166.533	-0.122152	0.920646
A1G_05315	581.819	1.74231	0.00258127
A1G_05320	944.73	-2.62783	3.17006e-06
A1G_05325	83.3947	-6.07762	2.52398e-10
A1G_05340	31142.2	10.1206	5.8782e-12
A1G_05365	1105.21	2.87529	8.94116e-05
A1G_05370	47.3093	-2.88178	0.000391916
A1G_05375	574.343	2.53529	0.0206646
A1G_05380	126.853	1.56557	0.0921077
A1G_05385	0	-0.995735	NA
A1G_05400	82.8796	-1.83104	0.0444094
A1G_05405	247.356	1.55737	0.0701893
A1G_05410	185.007	3.0843	3.09338e-07
A1G_05415	123.184	-1.03703	0.527374
A1G_05420	181.697	-0.674424	0.704247
A1G_05425	61.6842	-2.3205	0.0117917
A1G_05430	767.06	-0.0530845	0.954151
A1G_05435	84.306	-3.20318	1.70637e-11
A1G_05440	116.724	-2.58939	6.22082e-07
A1G_05445	138.711	-3.42575	5.61907e-11
A1G_05450	216.074	-1.69516	0.000435138
A1G_05455	1828.79	2.18874	6.36422e-07
A1G_05460	93.899	-2.58156	9.44694e-05
A1G_05465	0	-4.42567	0.0284068
A1G_05470	243.456	-2.29346	2.19487e-05
A1G_05475	359.203	-0.270146	0.570407
A1G_05480	137.459	-1.6117	0.00280732
A1G_05485	46.5179	-2.28168	0.00598046
A1G_05490	5805.65	2.47593	0.0989727
A1G_05495	0	-6.72811	0.000274863
A1G_05500	1788.22	1.33824	0.213492
A1G_05505	99.809	-3.15289	0.000396243
A1G_05510	79.3191	-2.01074	0.0130878
A1G_05515	10.1108	-2.3168	0.11784
A1G_05520	19.9955	-2.84462	0.00139521
A1G_05525	36.7243	-3.67317	0.000449608
A1G_05530	99.9899	-2.03982	0.0377027
A1G_05535	50.8702	-2.61903	0.0150312
A1G_05540	144.065	-1.81626	0.000113282
A1G_05545	57.9457	-2.23933	0.0189362
A1G_05550	487.253	0.0768278	0.870168
A1G_05555	122.892	-2.32588	0.00188738
A1G_05560	1235.12	0.893207	0.235554
A1G_05565	451.395	-1.01217	0.226108
A1G_05570	312.182	4.5802	1.33695e-05
A1G_05575	392.446	3.36012	0.0466141
A1G_05580	74.6411	-1.76786	0.155632
A1G_05585	72.5471	-1.16213	0.0267366
A1G_05590	37.5252	1.51009	0.256458
A1G_05595	184.532	3.57487	6.66237e-05
A1G_05600	5818.88	3.34391	8.19615e-09
A1G_05605	530.988	4.57941	3.14829e-14
A1G_05610	84.0945	1.36688	0.252269
A1G_05615	1258.61	2.54657	7.3182e-11
A1G_05620	45.3769	-0.37371	0.529462
A1G_05625	349.896	-0.642951	0.0414448
A1G_05630	193.557	-6.30299	6.30103e-20
A1G_05635	31.3306	-0.955981	0.291204
A1G_05640	202.783	-0.72698	0.123738
A1G_05645	1927.89	4.29954	2.43243e-10
A1G_05650	233.919	-0.0133982	0.973927
A1G_05665	25.4953	-1.95734	0.0859369
A1G_05670	108.057	0.0907886	0.887853
A1G_05675	24.5387	0.0702607	0.959697
A1G_05680	593.201	3.2294	0.0154836
A1G_05685	23.7945	-0.417629	0.529462
A1G_05690	168.39	-0.484844	0.584789
A1G_05715	143.391	1.12072	0.30987
A1G_05720	245.752	2.31542	0.0103648
A1G_05725	103.326	0.83924	0.0617051
A1G_05730	0	-2.62839	0.234488
A1G_05735	167.683	0.319278	0.685835
A1G_05740	140.706	2.26608	0.117911
A1G_05745	78.5477	2.88522	0.00448962
A1G_05760	123.184	-0.159774	0.927932
A1G_05765	153.335	-3.48208	4.84897e-06
A1G_05775	107.521	1.88508	0.213677
A1G_05790	13.9996	-0.3844	0.845225
A1G_05795	0	-4.39264	0.0291743
A1G_05800	311.709	-1.4639	0.129164
A1G_05805	94.6149	-0.673298	0.20709
A1G_05810	92.7544	-2.87304	8.68586e-12
A1G_05815	82.155	-1.14444	0.0882369
A1G_05820	172.256	2.85349	8.19615e-09
A1G_05825	56.7983	1.90632	0.0125684
A1G_05830	0	NA	NA
A1G_05850	1117.77	2.51456	0.00427012
A1G_05855	6.90709	-1.45984	0.210286
A1G_05860	350.557	1.56155	0.0713181
A1G_05865	0	-1.61045	NA
A1G_05870	97.1739	1.05681	0.0542446
A1G_05875	45.0297	1.50395	0.317776
A1G_05905	10.2532	0.473167	0.8096
A1G_05910	0	-1.92351	NA
A1G_05915	79.8666	2.86237	0.210945
A1G_05920	142.507	2.35466	0.315626
A1G_05925	70.7957	-2.29933	1.47522e-06
A1G_05930	102.792	-1.36946	0.0269614
A1G_05935	85.0618	-1.8649	0.00153752
A1G_05940	796.445	1.08656	0.154892
A1G_05945	211.269	-2.2142	0.00393069
A1G_05950	5157.23	6.76876	1.86183e-10
A1G_05955	0	-10.05	2.95525e-10
A1G_05960	180.245	0.786596	0.225258
A1G_05965	69.6637	-0.360919	0.643801
A1G_05970	66.3882	0.908647	0.265148
A1G_05975	150.491	-1.66876	0.000234806
A1G_05980	118.316	-0.877333	0.0667662
A1G_05985	391.129	3.83158	0.000537246
A1G_05990	242.298	0.906769	0.468022
A1G_05995	111.193	-0.175277	0.927336
A1G_06010	0	-0.735438	NA
A1G_06015	0	-1.25268	NA
A1G_06030	2434.75	-0.395454	0.71497
A1G_06035	102.264	-2.46094	3.55683e-06
A1G_06040	60.925	-1.97957	0.000794029
A1G_06045	105.631	0.862603	0.388308
A1G_06050	36.1183	-1.39749	0.110186
A1G_06055	103.809	-2.47944	2.71026e-05
A1G_06060	56.9817	-0.152276	0.906879
A1G_06065	108.206	0.265563	0.738532
A1G_06070	421.579	4.62014	4.20147e-06
A1G_06075	2406.96	6.03643	8.28519e-20
A1G_06080	23.5243	-1.08319	0.264524
A1G_06085	31.5049	-0.969276	0.146512
A1G_06090	104.03	1.57937	0.153096
A1G_06095	92.5172	-0.793133	0.0574645
A1G_06100	472.973	3.83435	0.00751783
A1G_06105	42.2849	3.41559	0.0170307
A1G_06120	435.933	2.67003	0.0176443
A1G_06125	46.4668	0.02826	0.98283
A1G_06130	223.575	2.57919	0.0769598
A1G_06135	6.70467	-3.94393	0.00305003
A1G_06140	0	-5.64084	0.00358721
A1G_06145	174.824	-2.22379	0.00086445
A1G_06150	9.21494	-3.34301	0.00147386
A1G_06155	44.3131	-2.15851	0.0650643
A1G_06160	196.903	0.567805	0.507239
A1G_06165	6.33026	-3.92235	0.000124202
A1G_06170	55.1129	-0.245136	0.818537
A1G_06175	126.544	2.28351	2.09842e-05
A1G_06180	67.8465	0.666821	0.747443
A1G_06185	87.657	5.47379	0.000174426
A1G_06190	92.0833	-1.36214	0.0325686
A1G_06195	0	-2.08456	NA
A1G_06200	157.955	2.15098	0.0547728
A1G_06205	9.5781	0.113671	0.950497
A1G_06210	80.0589	0.719348	0.715501
A1G_06230	121.301	-1.20038	0.237607
A1G_06235	203.797	-0.520081	0.548776
A1G_06250	23.9452	-3.02645	0.0316141
A1G_06255	0	-5.58382	0.00391023
A1G_06260	94.1256	4.84008	0.000133096
A1G_06265	217.949	1.74962	0.00081922
A1G_06270	2334.08	2.87009	0.00484996
A1G_06275	368.684	1.58162	0.198187
A1G_06280	133.146	0.147832	0.776374
A1G_06285	11.9726	-2.80214	0.0150312
A1G_06290	970.069	3.75479	0.000302639
A1G_06295	97.835	-2.12722	0.0203158
A1G_06300	138.051	-1.38965	0.0196874
A1G_06305	76.5503	-1.34681	0.00308278
A1G_06310	72.5987	-1.61997	0.0114593
A1G_06315	143.205	-0.125769	0.876083
A1G_06320	87.9551	2.05821	0.118397
A1G_06325	0	-3.58698	0.0863575
A1G_06330	64.4826	0.970662	0.520083
A1G_06335	156.52	2.39878	0.0566233
A1G_06340	553.116	4.45646	7.15371e-06
A1G_06345	0	-1.55851	NA
A1G_06350	12.3386	-5.31925	4.60065e-05
A1G_06355	6564.76	4.87983	1.77779e-08
A1G_06360	86.0168	-1.95613	0.0949547
A1G_06365	0	-2.55478	0.241486
A1G_06370	4042.52	6.29686	7.69735e-08
A1G_06375	624.894	1.12573	2.20288e-07
A1G_06380	208.719	-1.6745	0.145355
A1G_06385	3.6399	-2.25112	0.127803
A1G_06390	228.917	-3.23054	1.20967e-06
A1G_06395	347.52	-2.2374	4.94745e-05
A1G_06400	128.52	-1.22032	0.00280732
A1G_06405	41.9083	-3.96358	9.8207e-09
A1G_06410	48.1601	-2.37453	0.0355893
A1G_06415	0	-1.0069	NA
A1G_06420	17.7556	1.20404	NA
A1G_06425	168.962	5.08848	0.0188906
A1G_06430	110.961	0.972267	0.261318
A1G_06435	23.7362	-0.0869431	0.924642
A1G_06440	0	-7.65729	2.19487e-05
A1G_06445	978.496	4.0029	9.29965e-07
A1G_06450	8.66983	-4.13965	0.00182908
A1G_06455	540.799	0.404668	0.536564
A1G_06460	108.857	0.12444	0.764513
A1G_06465	421.957	1.29975	0.0346688
A1G_06470	87.5987	-0.789029	0.494359
A1G_06475	9.09975	-1.09229	0.553988
A1G_06480	734.425	2.90266	0.0210444
A1G_06485	2042.69	3.54882	0.00343781
A1G_06490	125.285	-2.6609	7.02719e-06
A1G_06495	102.213	-1.86101	0.00695805
A1G_06500	64.5636	3.47521	NA
A1G_06505	0	-6.70331	0.000283167
A1G_06510	101.622	-2.19738	NA
A1G_06515	195.669	2.96831	0.00141845
A1G_06520	839.959	-3.16012	4.2807e-05
A1G_06525	9.45429	-7.55636	1.22857e-10
A1G_06530	141.727	-0.904751	0.0580302
A1G_06535	49.84	-2.33432	0.000394178
A1G_06540	110.428	-2.77732	0.00242045
A1G_06545	44.8792	-2.8007	5.98986e-09
A1G_06550	5664.24	3.70536	1.94745e-08
A1G_06555	465.99	2.26919	0.0558833
A1G_06560	1217.11	-3.47149	3.66971e-49
A1G_06565	83.0034	1.63028	0.0748601
A1G_06570	374.248	0.457937	0.530779
A1G_06575	59.7455	-3.69357	0.00615662
A1G_06580	71.3342	-2.83606	0.00828925
A1G_06585	106.045	-1.42199	0.0021261
A1G_06590	142.287	-0.548625	0.360525
A1G_06605	6.49982	-2.77665	0.0565097
A1G_06620	30.3909	0.409053	0.760916
A1G_06625	0	-1.86981	NA
A1G_06630	89.7267	0.463463	0.805678
A1G_06635	1202.01	4.13385	0.00129899
A1G_06640	1627.81	3.33577	1.18482e-24
A1G_06645	268.383	2.97981	0.00394624
A1G_06650	110.589	0.424888	0.494359
A1G_06655	38.3984	-0.329874	0.695779
A1G_06660	133.838	-0.696901	0.262706
A1G_06665	105.522	-2.29221	1.45541e-09
A1G_06670	1830.31	4.11159	1.25203e-05
A1G_06675	153.904	0.0441384	0.924178
A1G_06680	97.6038	1.07136	0.0831252
A1G_06685	189.64	1.43434	0.00841735
A1G_06690	43.6394	-3.88364	6.89001e-20
A1G_06695	0	-5.94613	0.00187195
A1G_06700	83.9076	-3.86965	9.99892e-06
A1G_06705	110.88	-0.687007	0.203429
A1G_06710	51.9896	-1.20649	0.238201
A1G_06715	154.155	0.044771	0.906342
A1G_06720	68.1211	-0.156693	0.780166
A1G_06725	24.6402	-3.14039	0.00399996
A1G_06730	424.529	-0.506788	0.266251
A1G_06735	25.4953	-1.91486	0.000325057
A1G_06740	301.692	-1.33938	0.141172
A1G_06745	61.0745	-3.98048	0.00280732
A1G_06750	136.291	-1.74569	3.14466e-08
A1G_06755	452.915	0.715052	0.215963
A1G_06760	709.584	-0.403906	0.119482
A1G_06765	263.335	-1.12625	0.0496166
A1G_06770	251.864	-1.40165	0.0382066
A1G_06775	345.737	0.199584	0.63543
A1G_06780	178.862	-0.375493	0.256458
A1G_06785	27.9926	-4.7034	0.000274475
A1G_06790	108.757	3.93805	0.00632348
A1G_06795	80.278	4.11513	0.0177606
A1G_06800	0	NA	NA
A1G_06805	708.054	2.74976	0.0006517
A1G_06810	194.895	1.21392	0.137844
A1G_06815	2650.21	4.62306	4.5264e-07
A1G_06820	58.77	-0.0403833	0.944905
A1G_06830	20.2217	-1.70151	0.301274
A1G_06845	416.764	0.472406	0.612323
A1G_06850	80.0589	-1.21888	0.459438
A1G_06855	92.4387	-0.262629	0.819686
A1G_06860	44.4772	2.0669	NA
A1G_06865	10.8355	-3.83647	0.000195067
A1G_06870	169.564	-0.271966	0.463507
A1G_06875	103.402	-2.71485	0.0143428
A1G_06880	99.9481	-1.23391	0.298459
A1G_06890	64.5636	2.7062	NA
A1G_06895	1357.83	7.1498	8.5052e-07
A1G_06905	174.041	3.13968	0.171783
A1G_06910	67.924	-0.172784	0.924642
A1G_06915	1473.13	5.73689	2.30999e-14
A1G_06935	0	NA	NA
A1G_06940	647.219	5.59757	5.52097e-12
A1G_06945	10.1108	-3.67359	0.00745509
A1G_06950	93.9	-1.87736	0.0107871
A1G_06955	78.2695	-2.95874	0.00515971
A1G_06960	73.4194	-0.323648	0.653013
A1G_06965	385.534	5.85413	0.00598468
A1G_06970	501.949	1.05936	0.169896
A1G_06975	184.186	0.804024	0.262685
A1G_06980	266.472	1.60727	0.00136605
A1G_06985	96.3883	-0.195851	0.634419
A1G_06990	169.974	-3.43215	4.70548e-99
A1G_06995	0	-0.0367924	NA
A1G_07000	196.429	-0.834271	0.623535
A1G_07005	233.447	2.94205	0.0068186
A1G_07010	81.9057	0.676576	0.379395
A1G_07015	155.812	0.77232	0.465648
A1G_07020	155.239	-0.223811	0.859513
A1G_07025	121.649	2.25182	0.0056331
A1G_07030	8.17643	-1.46947	0.372581
A1G_07035	100.04	3.09147	3.27028e-05
A1G_07040	16.0526	2.19893	0.269774
A1G_07045	138.539	-5.15923	3.22986e-59
A1G_07050	256.978	-4.98419	7.30423e-28
A1G_07055	110.845	0.282635	0.796989
A1G_07060	69.2281	0.380581	0.731092
A1G_07065	128.629	-0.458033	0.577888
A1G_07070	61.3863	-0.684274	0.54693
A1G_07075	321.641	-4.22313	3.95345e-25
A1G_07080	60.6545	-4.38809	2.34035e-07
A1G_07085	163.758	0.340983	0.653013
A1G_07090	57.6815	-2.02267	0.171574
A1G_07095	0	-0.221322	NA
A1G_07100	74.9264	0.0845332	0.96124
A1G_07105	453.771	3.33559	0.00202611
A1G_07110	42.5845	-0.47298	0.794065
A1G_07115	199.91	0.655023	0.0491212
A1G_07120	159.362	-2.20079	7.02288e-07
A1G_07125	278.944	0.512592	0.242097
A1G_07130	81.6928	-0.251436	0.876083
A1G_07135	78.1141	1.14592	0.282193
A1G_07140	3072.47	3.28351	0.0018423
A1G_07145	170.951	0.0943604	0.849072
A1G_07150	497.072	1.97898	0.000145716
A1G_07155	0	-1.92225	NA
A1G_07160	133.529	-3.10827	1.3334e-12
A1G_07165	181.765	-1.12102	0.00149541
A1G_07170	124.205	-2.96374	9.59174e-11
A1G_07175	80.0589	-4.51073	0.000946124
A1G_07180	73.5369	-1.01629	0.242097
A1G_07185	153.799	0.161441	0.859513
A1G_07190	116.529	-1.62776	0.178523
A1G_07195	48.6629	-0.331008	0.795863
A1G_07200	540.517	1.04029	0.378924
A1G_07205	379.524	2.13286	0.000492423
A1G_07210	765.889	3.95947	5.72026e-07
A1G_07215	95.8449	0.513695	0.477735
A1G_07220	519.755	1.8045	0.06243
A1G_07225	0	-3.55255	0.0907184
A1G_07230	1046.66	4.35869	3.70172e-07
A1G_07245	59.1202	-2.73241	3.54241e-05
A1G_07250	78.9138	-2.37663	0.0340943
A1G_07255	120.637	0.190256	0.787501
A1G_07260	357.263	0.789139	0.13411
A1G_07265	256.346	1.27127	0.0270369
A1G_07270	321.806	-0.731697	0.100226
A1G_07275	26.4159	-2.33986	0.000644587
A1G_07280	39.0041	-2.69738	0.0114593
A1G_07285	161.516	-0.235672	0.634419
A1G_07290	37.0175	-2.41745	0.000399298
A1G_07295	152.098	-2.24918	4.37787e-08
A1G_07300	45.7257	-0.109335	0.923041
A1G_07305	31.2284	-2.5915	4.82473e-06
A1G_07310	3515.09	1.13088	0.298459
A1G_07315	978.713	4.81069	0.000238945
A1G_07320	0	-1.50599	NA
A1G_07325	0	0.445339	NA
A1G_07330	101.959	0.938799	0.119122
A1G_07335	1432.3	4.62709	0.000344557
A1G_07340	143.178	4.13599	0.0188823
A1G_07345	0	-1.83695	NA
A1G_07350	0	-2.75015	0.204513
A1G_07355	100.074	-0.127523	0.927932
A1G_07360	1007.42	5.07647	2.13164e-12
A1G_07365	117.694	0.85522	0.19328
A1G_07370	271.249	4.23831	0.000536404
A1G_07375	208.956	-0.844572	0.135665
A1G_07380	181.746	-1.5479	0.116649
A1G_07385	60.9066	0.494712	0.549695
A1G_07390	6.48839	0.655026	0.752609
A1G_07395	1234.08	0.452154	0.782024
A1G_07400	145.732	1.93302	0.000328374
A1G_07405	218.102	1.65891	0.205471
A1G_07410	127.506	-0.353827	0.84946
A1G_07415	227.569	1.09225	0.192823
A1G_07420	385.68	0.293098	0.761964
A1G_07425	148.071	-4.13613	4.77442e-05
A1G_07430	0	NA	NA
A1G_07435	137.055	6.38364	3.49662e-09
A1G_07440	77.9979	4.0184	0.11303
A1G_07445	378.477	0.210171	0.871281
A1G_07450	110.091	1.36191	0.0583118
A1G_07455	41.8638	0.972761	0.173453
A1G_07460	46.4379	-3.03366	1.8148e-06
A1G_07465	70.2271	-4.03773	0.00244068
A1G_07470	201.805	-2.06987	9.29297e-08
A1G_07475	121.311	-2.30622	0.00544091
A1G_07480	613.431	-0.275523	0.805678
A1G_07485	74.1501	2.4059	0.136681
A1G_07490	214.061	1.12189	0.0545834
A1G_07495	123.813	0.289765	0.653013
A1G_07510	124.628	-1.84536	0.00677437
A1G_07515	3782	4.25888	1.42819e-18
A1G_07520	276.967	2.20263	0.00266669
